# Supplementary material for: Integrative analysis of ceRNA network reveals functional lncRNAs associated with independent recurrent prognosis in colon adenocarcinoma
Source: Cancer Cell Int. 2021 Jul 5;21:352. doi: 10.1186/s12935-021-02069-6 (PMC8259330; doi:10.1186/s12935-021-02069-6)
Supplement: Supplementary file 1 — Additional file 1: Table S1. All identified DERs between recurrence samples and non-recurrence samples. [file 12935_2021_2069_MOESM1_ESM.xlsx]

## Sheet: DEmiRNA
miRNA_ID	logFC	Pvalue	FDR
hsa-mir-3609	-0.780266	1.08e-06	8.75e-05
hsa-mir-4522	-0.590445	0.000183	0.0148191
hsa-mir-4491	-0.483204	0.000432	0.0349777
hsa-mir-4453	-0.475187	0.000423	0.0342707
hsa-mir-6514	-0.462057	0.000466	0.037772
hsa-mir-1275	-0.44335	0.000275	0.0223069
hsa-mir-6125	-0.412935	0.000581	0.0470754
hsa-mir-23c	-0.404749	5.81e-05	0.00470649
hsa-mir-3130-1	-0.275684	9.92e-05	0.00803763
hsa-mir-376a-1	0.298717	2.32e-05	0.0018806
hsa-mir-4709	0.490146	0.000159	0.0128499
hsa-mir-891a	0.507726	7.31e-05	0.00592069
hsa-mir-4685	0.567305	0.00031	0.0250976
hsa-mir-1254-2	0.569142	0.000173	0.0139968
hsa-mir-3937	0.795201	0.000159	0.0129072
hsa-mir-105-1	0.85081	0.00021	0.0170326
hsa-mir-105-2	0.859127	0.000135	0.0109149
hsa-mir-767	0.884325	0.000147	0.0118885

## Sheet: DEmRNA-lncRNA
Symbol	gene	Type	LogFC	Pvalue	FDR
IGF2-AS	ENSG00000099869.7	lncRNA	-2.39431	0.000836376	0.00677469
LINC00488	ENSG00000214381.4	lncRNA	-1.6185	0.00218943	0.0177345
LINC00589	ENSG00000251191.6	lncRNA	-1.15579	0.000391961	0.0031749
LINC00982	ENSG00000177133.9	lncRNA	-0.932303	0.00323076	0.0261694
PRKAG2-AS1	ENSG00000239911.2	lncRNA	-0.762002	0.000752166	0.00609259
PTPRD-AS1	ENSG00000225706.1	lncRNA	-0.726606	0.00165019	0.0133666
RAD21-AS1	ENSG00000253327.2	lncRNA	-0.581845	0.00132521	0.0107343
LINC00525	ENSG00000146666.5	lncRNA	-0.500937	0.00482367	0.039072
USP30-AS1	ENSG00000256262.1	lncRNA	-0.468856	0.00408629	0.0330991
PCAT7	ENSG00000231806.2	lncRNA	-0.356168	0.00316047	0.0255999
CARD8-AS1	ENSG00000268001.1	lncRNA	-0.29103	0.00192753	0.0156131
LINC00324	ENSG00000178977.3	lncRNA	-0.290541	0.0046428	0.0376069
PCAT6	ENSG00000228288.5	lncRNA	0.30244	0.00230559	0.0186754
LINC00680	ENSG00000215190.7	lncRNA	0.320104	0.00083412	0.00675641
SNHG21	ENSG00000250988.6	lncRNA	0.323345	0.00383841	0.0310913
LINC00910	ENSG00000188825.12	lncRNA	0.350539	0.00547716	0.0443653
SPAG5-AS1	ENSG00000227543.4	lncRNA	0.379206	0.00338609	0.0274275
HOTAIRM1	ENSG00000233429.8	lncRNA	0.383771	0.00198288	0.0160614
HOXA-AS2	ENSG00000253552.6	lncRNA	0.397008	0.00485237	0.0393045
C1RL-AS1	ENSG00000205885.6	lncRNA	0.450261	0.00162287	0.0131454
PRR7-AS1	ENSG00000246334.2	lncRNA	0.453629	0.00335878	0.0272063
LINC00685	ENSG00000226179.4	lncRNA	0.454123	0.00563759	0.0456648
SMG7-AS1	ENSG00000232860.6	lncRNA	0.456471	0.00310672	0.0251646
LINC00899	ENSG00000231711.2	lncRNA	0.46231	0.00278733	0.0225775
LINC00115	ENSG00000225880.5	lncRNA	0.467989	0.000345983	0.00280248
ADIRF-AS1	ENSG00000272734.1	lncRNA	0.481413	0.00504261	0.0408454
H1FX-AS1	ENSG00000206417.7	lncRNA	0.493586	0.0033209	0.0268995
LINC00106	ENSG00000236871.5	lncRNA	0.523599	0.000500479	0.0040539
ASMTL-AS1	ENSG00000236017.6	lncRNA	0.529972	0.000330753	0.00267911
LINC01116	ENSG00000163364.8	lncRNA	0.536119	0.00529744	0.0429096
GTF3C2-AS1	ENSG00000234945.6	lncRNA	0.549028	0.00526635	0.0426577
LINC00893	ENSG00000241769.6	lncRNA	0.553361	0.00172095	0.0139398
HOXB-AS3	ENSG00000233101.9	lncRNA	0.557831	0.000190563	0.00154357
HOXB-AS1	ENSG00000230148.7	lncRNA	0.565072	0.00222141	0.0179935
LINC-PINT	ENSG00000231721.5	lncRNA	0.572652	0.000213912	0.0017327
H19	ENSG00000130600.14	lncRNA	0.58011	0.0031422	0.025452
EAF1-AS1	ENSG00000249786.6	lncRNA	0.592643	0.00373771	0.0302756
BLACAT1	ENSG00000281406.1	lncRNA	0.593021	0.000780573	0.00632268
PAX8-AS1	ENSG00000189223.12	lncRNA	0.647203	0.00401563	0.0325268
LINC01503	ENSG00000233901.4	lncRNA	0.654629	0.000681618	0.00552114
SRRM2-AS1	ENSG00000205913.5	lncRNA	0.743842	0.00116535	0.0094394
GAS8-AS1	ENSG00000221819.5	lncRNA	0.78466	0.00574782	0.0465576
LINC01585	ENSG00000245479.2	lncRNA	0.786087	0.00549607	0.0445184
LINC00460	ENSG00000233532.4	lncRNA	0.800335	0.00369439	0.0299248
EFCAB14-AS1	ENSG00000228237.4	lncRNA	0.815953	0.00552618	0.0447623
LINC00894	ENSG00000235703.4	lncRNA	0.83853	0.000603699	0.00488999
CSNK1G2-AS1	ENSG00000180846.7	lncRNA	0.843348	0.0050798	0.0411467
SLC2A1-AS1	ENSG00000227533.4	lncRNA	0.852071	0.00400117	0.0324097
HOXA-AS3	ENSG00000254369.5	lncRNA	0.963786	0.00205927	0.0166802
LINC01136	ENSG00000233791.4	lncRNA	0.985618	0.00438552	0.035523
LINC01399	ENSG00000233080.2	lncRNA	1.14742	0.00536623	0.0434667
TEX26-AS1	ENSG00000224743.5	lncRNA	1.21772	0.005975	0.0483978
LAMA5-AS1	ENSG00000228812.6	lncRNA	1.2362	0.0044483	0.0360315
CLDN10-AS1	ENSG00000223392.1	lncRNA	1.38603	0.00416922	0.0337709
CECR7	ENSG00000237438.5	lncRNA	2.70638	0.000841112	0.00681305
REG1B	ENSG00000172023.6	coding	-1.23049	0.00126915	0.0102802
TMEM252	ENSG00000181778.4	coding	-1.01113	0.00102388	0.00829349
DNASE1L3	ENSG00000163687.12	coding	-0.89534	0.00263281	0.0213259
DUOXA2	ENSG00000140274.12	coding	-0.812646	0.000504299	0.00408485
CHST5	ENSG00000135702.13	coding	-0.800215	0.00251772	0.0203936
TM4SF20	ENSG00000168955.3	coding	-0.793556	0.00135325	0.0109614
CLCA1	ENSG00000016490.14	coding	-0.772345	0.00204101	0.0165323
ARHGAP6	ENSG00000047648.20	coding	-0.763513	0.000881687	0.00714171
TNMD	ENSG00000000005.5	coding	-0.723748	0.00572112	0.0463414
FRMD3	ENSG00000172159.14	coding	-0.709875	0.000566564	0.00458919
RAB27B	ENSG00000041353.8	coding	-0.685084	0.00089929	0.0072843
FABP2	ENSG00000145384.3	coding	-0.676894	0.00294559	0.0238595
CTSE	ENSG00000196188.9	coding	-0.666484	0.00349982	0.0283487
NXPE1	ENSG00000095110.6	coding	-0.664588	0.00185547	0.0150294
DMBT1	ENSG00000187908.14	coding	-0.650717	0.00191344	0.015499
EDA	ENSG00000158813.16	coding	-0.629139	0.0047356	0.0383586
ATOH1	ENSG00000172238.4	coding	-0.594375	0.00414689	0.03359
CNGA1	ENSG00000198515.12	coding	-0.593305	0.00141838	0.0114889
P2RY14	ENSG00000174944.7	coding	-0.59113	0.00142419	0.011536
CXCL11	ENSG00000169248.11	coding	-0.567649	0.00320129	0.0259306
REG1A	ENSG00000115386.5	coding	-0.563319	0.00500355	0.040529
DUOX2	ENSG00000140279.11	coding	-0.563293	0.00259403	0.0210118
LRRC66	ENSG00000188993.3	coding	-0.560519	0.000112157	0.000908478
IL15	ENSG00000164136.15	coding	-0.557821	0.000536215	0.00434337
PLAC8	ENSG00000145287.9	coding	-0.552779	0.00041661	0.00337457
AKR1B10	ENSG00000198074.8	coding	-0.551688	0.00231367	0.0187409
AKAP7	ENSG00000118507.14	coding	-0.54742	0.000140318	0.00113658
AKAP5	ENSG00000179841.8	coding	-0.537976	0.00209584	0.0169764
BCAS1	ENSG00000064787.11	coding	-0.533723	0.000662223	0.00536404
TTPA	ENSG00000137561.4	coding	-0.528934	0.00207833	0.0168346
TLR3	ENSG00000164342.11	coding	-0.524988	0.000168587	0.00136557
STOX1	ENSG00000165730.13	coding	-0.516352	0.00090269	0.00731184
BCO1	ENSG00000135697.8	coding	-0.51139	0.00184992	0.0149844
PTGER2	ENSG00000125384.6	coding	-0.51051	0.00319201	0.0258554
REG4	ENSG00000134193.13	coding	-0.508901	0.00362517	0.0293641
CAPN13	ENSG00000162949.15	coding	-0.507408	0.00335483	0.0271743
BCL2	ENSG00000171791.11	coding	-0.500303	0.00156664	0.0126898
CXCL9	ENSG00000138755.5	coding	-0.499991	0.00264644	0.0214363
HHLA2	ENSG00000114455.12	coding	-0.494279	0.000456614	0.0036986
APOBEC1	ENSG00000111701.6	coding	-0.492299	0.00105991	0.00858532
CEACAM7	ENSG00000007306.13	coding	-0.489317	0.00153805	0.0124583
SLC16A9	ENSG00000165449.10	coding	-0.484773	0.00244836	0.0198319
PCK1	ENSG00000124253.10	coding	-0.464694	0.002307	0.0186868
CXCL10	ENSG00000169245.5	coding	-0.464219	0.00199867	0.0161893
KIAA1211	ENSG00000109265.11	coding	-0.462652	0.00187064	0.0151523
CASP5	ENSG00000137757.9	coding	-0.459926	0.00208221	0.016866
CCL28	ENSG00000151882.10	coding	-0.45426	0.00137084	0.0111039
TOX	ENSG00000198846.5	coding	-0.448822	0.0061569	0.0498712
KLRB1	ENSG00000111796.3	coding	-0.446579	0.00460272	0.0372822
NAT2	ENSG00000156006.4	coding	-0.43216	0.0024544	0.0198807
MOB3B	ENSG00000120162.9	coding	-0.430011	3.0864e-06	2.5e-05
BTNL3	ENSG00000168903.8	coding	-0.416324	0.00596957	0.0483538
A1CF	ENSG00000148584.13	coding	-0.415564	0.0021036	0.0170393
SIRT4	ENSG00000089163.4	coding	-0.406195	0.00327712	0.0265448
SLC9A2	ENSG00000115616.2	coding	-0.404219	0.00336755	0.0272773
GZMA	ENSG00000145649.7	coding	-0.403173	0.00480642	0.0389322
KBTBD11	ENSG00000176595.3	coding	-0.399996	8.02321e-05	0.000649884
C4orf33	ENSG00000151470.11	coding	-0.392377	4.20223e-05	0.000340383
TRIM36	ENSG00000152503.8	coding	-0.391804	0.00303115	0.0245525
SLC1A1	ENSG00000106688.10	coding	-0.386445	0.000963616	0.00780534
NR3C2	ENSG00000151623.13	coding	-0.383173	0.0017955	0.0145437
C15orf65	ENSG00000261652.2	coding	-0.379865	0.000210191	0.00170256
NUDT12	ENSG00000112874.8	coding	-0.375967	0.00193037	0.0156361
CD2	ENSG00000116824.4	coding	-0.374493	0.00404606	0.0327733
IQGAP2	ENSG00000145703.14	coding	-0.371368	0.00173452	0.0140497
PPM1K	ENSG00000163644.13	coding	-0.369098	0.00331096	0.026819
KIAA1324	ENSG00000116299.15	coding	-0.365191	0.00255314	0.0206805
RASGEF1B	ENSG00000138670.15	coding	-0.363449	0.000589354	0.0047738
LRRC31	ENSG00000114248.8	coding	-0.363219	0.00173902	0.0140861
NAT1	ENSG00000171428.12	coding	-0.354502	0.000519227	0.00420577
ENPP1	ENSG00000197594.10	coding	-0.354456	0.00581801	0.0471262
ZNF844	ENSG00000223547.8	coding	-0.351492	0.00428019	0.0346698
LRRC6	ENSG00000129295.7	coding	-0.349272	0.0027234	0.0220597
FAS	ENSG00000026103.18	coding	-0.348309	0.000662203	0.00536388
EFNA2	ENSG00000099617.3	coding	-0.345202	0.00144169	0.0116778
ZNF440	ENSG00000171295.11	coding	-0.344616	1.07654e-05	8.72e-05
RNF186	ENSG00000178828.6	coding	-0.344571	0.00197598	0.0160055
CASP1	ENSG00000137752.21	coding	-0.341467	0.00101632	0.00823223
UBXN10	ENSG00000162543.5	coding	-0.339876	0.00531658	0.0430646
MMAA	ENSG00000151611.12	coding	-0.33778	1.11481e-05	9.03e-05
NIPAL1	ENSG00000163293.10	coding	-0.336103	4.55622e-05	0.000369056
EIF4E3	ENSG00000163412.11	coding	-0.332201	0.00212803	0.0172372
SAMD13	ENSG00000203943.7	coding	-0.329347	0.0050352	0.0407854
ITM2A	ENSG00000078596.9	coding	-0.329156	0.00555987	0.0450353
PAQR3	ENSG00000163291.13	coding	-0.328911	0.00037869	0.00306741
SENP8	ENSG00000166192.13	coding	-0.321651	0.000974582	0.00789417
BLNK	ENSG00000095585.15	coding	-0.320261	0.00223463	0.0181006
JAK2	ENSG00000096968.11	coding	-0.318717	0.00252661	0.0204657
VWA5A	ENSG00000110002.14	coding	-0.315845	0.00168019	0.0136096
ZSCAN31	ENSG00000235109.6	coding	-0.314933	0.000425337	0.00344525
ZNF675	ENSG00000197372.8	coding	-0.313007	0.00259628	0.02103
TFF1	ENSG00000160182.2	coding	-0.311452	0.00283202	0.0229395
AVIL	ENSG00000135407.9	coding	-0.31038	0.00497984	0.040337
IL7	ENSG00000104432.11	coding	-0.308818	0.00362117	0.0293317
ZNF555	ENSG00000186300.10	coding	-0.303775	0.00055092	0.00446248
TMCC3	ENSG00000057704.9	coding	-0.295899	0.00241026	0.0195232
RMDN2	ENSG00000115841.18	coding	-0.29456	0.00594361	0.0481435
SOCS2	ENSG00000120833.12	coding	-0.291542	0.00527385	0.0427184
GBP3	ENSG00000117226.10	coding	-0.291132	0.00231161	0.0187242
TPK1	ENSG00000196511.12	coding	-0.289688	0.0053606	0.0434212
ZNF383	ENSG00000188283.10	coding	-0.288992	0.000271888	0.0022023
C15orf48	ENSG00000166920.9	coding	-0.285248	0.000176129	0.00142665
LDLRAD4	ENSG00000168675.17	coding	-0.283217	0.00538888	0.0436502
C18orf32	ENSG00000177576.9	coding	-0.277597	0.00029271	0.00237096
SGMS2	ENSG00000164023.13	coding	-0.277571	0.00155884	0.0126267
NAAA	ENSG00000138744.13	coding	-0.274681	0.000247386	0.00200384
AKR7A3	ENSG00000162482.4	coding	-0.273131	0.000128789	0.00104319
CHAC2	ENSG00000143942.4	coding	-0.272249	0.00459794	0.0372435
SMPDL3A	ENSG00000172594.11	coding	-0.2712	0.000892719	0.00723107
ZNF136	ENSG00000196646.10	coding	-0.270817	0.00117892	0.00954928
CXCL14	ENSG00000145824.11	coding	-0.265901	0.00596265	0.0482978
BBS12	ENSG00000181004.8	coding	-0.265492	0.00121381	0.00983191
CASP10	ENSG00000003400.13	coding	-0.264543	0.000195642	0.00158471
KLC1	ENSG00000126214.19	coding	0.26424	0.000113599	0.000920156
MRC2	ENSG00000011028.12	coding	0.266318	0.00501281	0.040604
CELSR1	ENSG00000075275.15	coding	0.267371	0.00409377	0.0331598
RBM34	ENSG00000188739.13	coding	0.267391	0.00354145	0.0286859
WDFY2	ENSG00000139668.8	coding	0.267822	0.00336694	0.0272724
SERPINE1	ENSG00000106366.8	coding	0.270829	0.00572905	0.0464056
SMYD3	ENSG00000185420.17	coding	0.270895	0.000727695	0.00589437
C1QTNF6	ENSG00000133466.12	coding	0.271834	0.0022794	0.0184633
CSAD	ENSG00000139631.17	coding	0.272105	0.00364331	0.029511
B3GNTL1	ENSG00000175711.7	coding	0.272401	0.00119089	0.00964625
HOXB9	ENSG00000170689.9	coding	0.272631	0.000133797	0.00108376
KIF21B	ENSG00000116852.13	coding	0.274623	0.00290197	0.0235061
RABL2A	ENSG00000144134.17	coding	0.276279	0.00214216	0.0173516
DNASE1	ENSG00000213918.9	coding	0.276327	0.00522631	0.0423334
PARP6	ENSG00000137817.15	coding	0.27651	0.000602898	0.0048835
HEYL	ENSG00000163909.7	coding	0.276799	0.00269191	0.0218046
EEPD1	ENSG00000122547.9	coding	0.277402	8.51453e-05	0.000689681
SERHL2	ENSG00000183569.16	coding	0.279377	0.00451505	0.0365722
FCHO1	ENSG00000130475.13	coding	0.280029	0.00573436	0.0464486
NR4A1	ENSG00000123358.18	coding	0.281226	0.00262966	0.0213004
TCF7L1	ENSG00000152284.4	coding	0.28194	0.00485909	0.0393589
FYN	ENSG00000010810.16	coding	0.28514	0.00600928	0.0486755
ACOX2	ENSG00000168306.11	coding	0.286873	0.00440054	0.0356446
COX20	ENSG00000203667.8	coding	0.288365	0.00100667	0.00815408
DENND5A	ENSG00000184014.6	coding	0.290222	0.000869329	0.00704161
PTK7	ENSG00000112655.14	coding	0.290347	0.0018002	0.0145817
PALD1	ENSG00000107719.8	coding	0.291624	0.000449613	0.00364189
GRB7	ENSG00000141738.12	coding	0.293557	0.000245262	0.00198664
TFCP2L1	ENSG00000115112.7	coding	0.29482	0.00337312	0.0273224
SNTB1	ENSG00000172164.12	coding	0.294957	0.000178465	0.00144557
ADAMTS14	ENSG00000138316.9	coding	0.299862	0.00599515	0.0485611
DOCK11	ENSG00000147251.14	coding	0.300889	0.00213736	0.0173127
LMTK3	ENSG00000142235.7	coding	0.302469	0.00360054	0.0291645
PCDH12	ENSG00000113555.5	coding	0.30301	0.00505645	0.0409575
DCHS1	ENSG00000166341.7	coding	0.304102	0.00419588	0.0339868
ENO2	ENSG00000111674.7	coding	0.305146	0.00201417	0.0163149
CADM4	ENSG00000105767.2	coding	0.305927	0.000942159	0.00763154
NEK8	ENSG00000160602.12	coding	0.306413	0.000408882	0.00331197
ARHGAP4	ENSG00000089820.14	coding	0.307099	0.00521112	0.0422104
LAMA5	ENSG00000130702.12	coding	0.307391	0.00285935	0.0231609
PPP1R3E	ENSG00000235194.7	coding	0.30908	0.00124106	0.0100527
RILPL1	ENSG00000188026.10	coding	0.309555	0.000696232	0.00563951
LOXL3	ENSG00000115318.10	coding	0.310458	0.00113453	0.00918973
LTBP3	ENSG00000168056.13	coding	0.311424	0.0023417	0.0189679
NOTCH4	ENSG00000204301.6	coding	0.312196	0.00288624	0.0233787
THBS3	ENSG00000169231.12	coding	0.314049	0.000100665	0.000815393
TEAD2	ENSG00000074219.12	coding	0.316269	0.000248215	0.00201055
SHANK3	ENSG00000251322.6	coding	0.316321	0.0018529	0.0150086
YBX2	ENSG00000006047.11	coding	0.316435	0.0012235	0.00991041
FRS3	ENSG00000137218.9	coding	0.317467	1.14691e-05	9.29e-05
NOS3	ENSG00000164867.9	coding	0.318427	0.000462921	0.00374968
ANKHD1	ENSG00000131503.19	coding	0.322092	0.00447533	0.0362504
TUBG2	ENSG00000037042.8	coding	0.322932	6.15127e-05	0.000498256
FJX1	ENSG00000179431.6	coding	0.324366	0.00350811	0.0284158
PPP2R3B	ENSG00000167393.15	coding	0.325531	0.000889726	0.00720682
DTNB	ENSG00000138101.17	coding	0.326223	0.000520187	0.00421354
TRIM66	ENSG00000166436.14	coding	0.326921	0.00318206	0.0257749
ACCS	ENSG00000110455.12	coding	0.33042	0.00177759	0.0143986
CHKB	ENSG00000100288.18	coding	0.331159	0.00221397	0.0179333
AGER	ENSG00000204305.12	coding	0.331494	0.00273739	0.022173
STRADA	ENSG00000266173.4	coding	0.331873	0.000193354	0.00156618
TBKBP1	ENSG00000198933.8	coding	0.332052	0.00404723	0.0327828
NCKAP5L	ENSG00000167566.15	coding	0.332945	0.000257317	0.00208428
IL11RA	ENSG00000137070.16	coding	0.334834	0.00192854	0.0156212
ISYNA1	ENSG00000105655.17	coding	0.33697	0.00291944	0.0236476
EIF4A1	ENSG00000161960.13	coding	0.337747	0.00100861	0.00816977
MPP3	ENSG00000161647.17	coding	0.33832	0.00320314	0.0259456
NLGN2	ENSG00000169992.8	coding	0.341314	0.0046704	0.0378305
HOXB5	ENSG00000120075.5	coding	0.341924	0.000130176	0.00105443
ZNF532	ENSG00000074657.12	coding	0.342851	0.00403065	0.0326485
ASB16	ENSG00000161664.5	coding	0.345338	0.00569327	0.0461158
MMP11	ENSG00000099953.8	coding	0.346308	0.00101515	0.00822278
PABPC1L	ENSG00000101104.11	coding	0.346808	0.00273554	0.022158
ARHGEF17	ENSG00000110237.3	coding	0.349942	0.00134752	0.010915
PLEKHB1	ENSG00000021300.12	coding	0.351919	0.0020921	0.0169461
CERCAM	ENSG00000167123.17	coding	0.354562	0.0017308	0.0140196
JAG2	ENSG00000184916.7	coding	0.354568	3.9863e-05	0.000322892
DBN1	ENSG00000113758.12	coding	0.355	2.0459e-05	0.000165719
GPX3	ENSG00000211445.10	coding	0.357899	0.00125578	0.0101719
CTSF	ENSG00000174080.9	coding	0.358399	0.00134257	0.0108749
GPC1	ENSG00000063660.7	coding	0.358527	0.000510606	0.00413593
ADAMTS7	ENSG00000136378.13	coding	0.358529	0.0048827	0.0395501
BRICD5	ENSG00000182685.6	coding	0.360604	0.00195784	0.0158586
BCAM	ENSG00000187244.9	coding	0.362121	0.000962492	0.00779624
HOXB6	ENSG00000108511.9	coding	0.363085	0.000145228	0.00117636
ELFN1	ENSG00000225968.6	coding	0.363587	0.00455981	0.0369347
SESN3	ENSG00000149212.9	coding	0.363695	0.00388249	0.0314484
MAP3K12	ENSG00000139625.11	coding	0.364942	0.00378999	0.0306991
TBX19	ENSG00000143178.11	coding	0.365816	0.00101964	0.00825915
LRP5L	ENSG00000100068.10	coding	0.367471	0.00137467	0.0111349
GMPR	ENSG00000137198.8	coding	0.36952	0.00570435	0.0462055
FBLN2	ENSG00000163520.12	coding	0.370389	0.0061159	0.0495391
MAPK8IP1	ENSG00000121653.10	coding	0.375179	0.00575205	0.0465919
RAB3IL1	ENSG00000167994.10	coding	0.376968	0.00109259	0.00885006
CYB5R2	ENSG00000166394.13	coding	0.378466	0.00358307	0.0290231
ABCB6	ENSG00000115657.11	coding	0.380902	0.00301568	0.0244272
HOXA3	ENSG00000105997.21	coding	0.381958	0.000821502	0.00665421
CACNB1	ENSG00000067191.14	coding	0.382535	0.00295867	0.0239654
RELL2	ENSG00000164620.7	coding	0.383069	0.00519214	0.0420566
ZCWPW1	ENSG00000078487.16	coding	0.383454	0.00539523	0.0437017
N4BP3	ENSG00000145911.5	coding	0.385646	0.00425277	0.0344476
AARSD1	ENSG00000266967.5	coding	0.386725	0.000346502	0.00280668
RASIP1	ENSG00000105538.7	coding	0.389179	0.00178563	0.0144637
DTX3	ENSG00000178498.14	coding	0.39033	0.00201964	0.0163592
SLC27A1	ENSG00000130304.15	coding	0.393173	0.00017523	0.00141938
RNF215	ENSG00000099999.13	coding	0.393484	6.78461e-05	0.000549557
ARAP3	ENSG00000120318.14	coding	0.394129	0.000138782	0.00112414
WNT3	ENSG00000108379.8	coding	0.39558	0.00272508	0.0220733
GPR132	ENSG00000183484.10	coding	0.397631	0.00487451	0.0394838
HAUS7	ENSG00000213397.9	coding	0.398033	0.000988109	0.00800373
PRPF40B	ENSG00000110844.12	coding	0.401522	0.000473863	0.00383832
DNAH1	ENSG00000114841.16	coding	0.401965	0.00371	0.0300512
CBX2	ENSG00000173894.9	coding	0.402319	0.0016669	0.013502
HOXA7	ENSG00000122592.7	coding	0.404388	0.00321345	0.0260291
SMARCA1	ENSG00000102038.14	coding	0.40858	0.00573518	0.0464552
ARHGAP10	ENSG00000071205.10	coding	0.410797	0.00436888	0.0353881
SKAP1	ENSG00000141293.14	coding	0.412804	0.000297947	0.00241339
NES	ENSG00000132688.10	coding	0.413486	0.000125171	0.00101389
ADAMTSL2	ENSG00000197859.8	coding	0.413682	0.00209723	0.0169877
GLIS2	ENSG00000126603.7	coding	0.414521	0.000822442	0.00666182
EGFL8	ENSG00000241404.5	coding	0.414707	0.00500097	0.0405081
SLC2A6	ENSG00000160326.12	coding	0.416785	0.00230655	0.0186831
WASF1	ENSG00000112290.11	coding	0.419743	0.00108409	0.00878119
SLC2A3	ENSG00000059804.14	coding	0.426622	0.000780277	0.00632028
KIFC3	ENSG00000140859.14	coding	0.426714	0.000793026	0.00642355
GPRC5D	ENSG00000111291.7	coding	0.427415	0.00490081	0.0396968
HEY2	ENSG00000135547.7	coding	0.427836	0.00522113	0.0422914
CLTCL1	ENSG00000070371.14	coding	0.429655	0.00534896	0.0433268
ZNF512B	ENSG00000196700.6	coding	0.434596	0.00299211	0.0242362
BMP8A	ENSG00000183682.7	coding	0.436723	0.00416661	0.0337497
FBF1	ENSG00000188878.15	coding	0.440927	0.00146123	0.0118361
RTN2	ENSG00000125744.10	coding	0.442969	0.000146488	0.00118656
RENBP	ENSG00000102032.11	coding	0.44321	0.000473144	0.00383249
ADAMTS4	ENSG00000158859.9	coding	0.443298	0.00202087	0.0163691
SNED1	ENSG00000162804.12	coding	0.450763	0.00353154	0.0286056
FAM24B	ENSG00000213185.5	coding	0.451767	0.00134015	0.0108553
HOXB3	ENSG00000120093.10	coding	0.454862	0.000177728	0.00143961
KLF12	ENSG00000118922.15	coding	0.4714	0.00395865	0.0320653
BTBD19	ENSG00000222009.7	coding	0.474079	0.00228563	0.0185137
ADAMTS13	ENSG00000160323.17	coding	0.475461	0.00444299	0.0359885
FZD2	ENSG00000180340.6	coding	0.477933	0.00189016	0.0153104
XKRX	ENSG00000182489.8	coding	0.478207	0.0015009	0.0121574
RASSF10	ENSG00000189431.7	coding	0.482345	0.00434196	0.0351701
FAM171B	ENSG00000144369.11	coding	0.484884	0.00610512	0.0494518
CPNE8	ENSG00000139117.12	coding	0.48627	0.0023794	0.0192733
KLK10	ENSG00000129451.10	coding	0.486942	0.00321784	0.0260647
GPSM1	ENSG00000160360.10	coding	0.489776	0.00259089	0.0209863
HOMER3	ENSG00000051128.17	coding	0.491057	4.7807e-05	0.000387239
LYPD3	ENSG00000124466.8	coding	0.491628	0.00514165	0.0416477
DCBLD2	ENSG00000057019.14	coding	0.494211	0.000299188	0.00242344
S100A2	ENSG00000196754.9	coding	0.498741	0.00067104	0.00543546
MSH5	ENSG00000204410.13	coding	0.499643	0.00107995	0.00874763
KIF26B	ENSG00000162849.14	coding	0.501321	0.00593786	0.0480969
AKR1E2	ENSG00000165568.16	coding	0.503589	0.00296434	0.0240113
MAPK15	ENSG00000181085.13	coding	0.506204	0.00608578	0.0492952
HOXB8	ENSG00000120068.6	coding	0.511001	9.6913e-06	7.85e-05
IL17RD	ENSG00000144730.15	coding	0.520055	0.00280883	0.0227516
TMPRSS13	ENSG00000137747.13	coding	0.521384	0.00592011	0.0479532
RANBP17	ENSG00000204764.11	coding	0.524402	0.000520745	0.00421806
OBSL1	ENSG00000124006.13	coding	0.529337	0.00449095	0.0363769
FAM50B	ENSG00000145945.5	coding	0.532922	0.00267174	0.0216413
HOXA4	ENSG00000197576.12	coding	0.533535	0.00178716	0.0144761
SPAG16	ENSG00000144451.17	coding	0.534876	0.00158294	0.0128219
SCARA3	ENSG00000168077.12	coding	0.535457	0.000893509	0.00723747
CNIH3	ENSG00000143786.6	coding	0.535494	0.00139556	0.0113041
LPL	ENSG00000175445.13	coding	0.538073	0.00423067	0.0342687
ENO3	ENSG00000108515.16	coding	0.54224	5.91212e-05	0.000478885
SLC11A1	ENSG00000018280.15	coding	0.543468	0.00570135	0.0461812
MC1R	ENSG00000258839.2	coding	0.548251	0.00170603	0.0138189
CRABP2	ENSG00000143320.7	coding	0.548436	0.00119	0.00963905
DLG4	ENSG00000132535.17	coding	0.555824	0.000195898	0.00158679
SALL4	ENSG00000101115.11	coding	0.556165	0.00577529	0.0467801
SNCG	ENSG00000173267.12	coding	0.556494	0.00311428	0.0252258
GABBR1	ENSG00000204681.9	coding	0.55772	0.000403812	0.0032709
KRT15	ENSG00000171346.12	coding	0.559147	0.0021978	0.0178023
LEMD1	ENSG00000186007.8	coding	0.560373	0.00549845	0.0445378
C2orf70	ENSG00000173557.13	coding	0.560682	7.2642e-05	0.000588404
DRD4	ENSG00000069696.6	coding	0.568504	0.00128629	0.010419
IL23A	ENSG00000110944.7	coding	0.569196	0.000654961	0.00530522
CCDC78	ENSG00000162004.15	coding	0.570538	0.00531064	0.0430165
SRPK3	ENSG00000184343.9	coding	0.578956	0.00437989	0.0354773
KLHL35	ENSG00000149243.14	coding	0.579746	0.00465925	0.0377402
SLC4A11	ENSG00000088836.11	coding	0.584399	0.00287629	0.0232981
COMP	ENSG00000105664.9	coding	0.585241	0.00557084	0.0451241
PRRX2	ENSG00000167157.10	coding	0.587399	0.00421472	0.0341395
PAQR6	ENSG00000160781.14	coding	0.587725	0.000961483	0.00778806
SEMA3A	ENSG00000075213.9	coding	0.598834	0.000646973	0.00524051
KRT17	ENSG00000128422.14	coding	0.600012	0.00213529	0.017296
OLFM2	ENSG00000105088.7	coding	0.601406	0.000934436	0.00756898
FAIM2	ENSG00000135472.7	coding	0.608808	0.000776308	0.00628813
ETNK2	ENSG00000143845.13	coding	0.614086	0.0034805	0.0281923
ARSI	ENSG00000183876.8	coding	0.614148	0.00512625	0.0415229
LINGO1	ENSG00000169783.11	coding	0.614388	0.00411703	0.0333482
ADAMTSL4	ENSG00000143382.12	coding	0.616998	0.000239306	0.00193839
2019-09-05	ENSG00000184702.16	coding	0.619183	4.32901e-05	0.000350652
COL9A3	ENSG00000092758.14	coding	0.635015	0.00339261	0.0274803
RAB38	ENSG00000123892.10	coding	0.635766	0.00116639	0.00944784
INHBB	ENSG00000163083.5	coding	0.638666	0.00140663	0.0113937
TRPV4	ENSG00000111199.9	coding	0.642172	0.00328736	0.0266277
SH3TC2	ENSG00000169247.10	coding	0.652869	0.000131879	0.00106822
KLK6	ENSG00000167755.12	coding	0.652941	0.00150364	0.0121796
PALM3	ENSG00000187867.7	coding	0.663922	0.00571793	0.0463155
RGL3	ENSG00000205517.11	coding	0.666005	0.00364348	0.0295123
TUBB2B	ENSG00000137285.9	coding	0.68458	0.00583246	0.0472432
HOXA2	ENSG00000105996.6	coding	0.6936	0.00106211	0.00860313
PKP1	ENSG00000081277.10	coding	0.694201	0.00442481	0.0358412
PTPRS	ENSG00000105426.13	coding	0.700841	0.000902256	0.00730832
PRR36	ENSG00000183248.10	coding	0.71513	0.000144203	0.00116805
MPZ	ENSG00000158887.14	coding	0.715685	0.00052268	0.00423374
GPC3	ENSG00000147257.12	coding	0.71656	0.00355783	0.0288186
SRCIN1	ENSG00000277363.3	coding	0.717054	0.000117986	0.000955694
ATG9B	ENSG00000181652.17	coding	0.746822	0.000153771	0.00124555
UCHL1	ENSG00000154277.11	coding	0.769818	0.00083645	0.00677529
DOK7	ENSG00000175920.14	coding	0.778965	0.000656731	0.00531955
CD70	ENSG00000125726.9	coding	0.781268	0.00465694	0.0377214
MARCO	ENSG00000019169.10	coding	0.792858	0.0051901	0.0420401
GAMT	ENSG00000130005.10	coding	0.840226	5.67095e-05	0.00045935
CALB2	ENSG00000172137.17	coding	0.841191	0.00247806	0.0200724
PRSS33	ENSG00000103355.11	coding	0.854679	0.00278861	0.0225879
SLC29A4	ENSG00000164638.9	coding	0.8966	0.000558613	0.00452479
EDAR	ENSG00000135960.8	coding	0.900134	2.46693e-05	0.000199823
LY6G6C	ENSG00000204421.2	coding	0.927043	0.000992459	0.00803897
MMP17	ENSG00000198598.5	coding	1.00883	0.000390683	0.00316455
FREM1	ENSG00000164946.18	coding	1.09523	0.000236773	0.00191787
L1CAM	ENSG00000198910.11	coding	1.10389	0.0007086	0.0057397
