# Supplementary material for: Integrative analysis of ceRNA network reveals functional lncRNAs associated with independent recurrent prognosis in colon adenocarcinoma
Source: Cancer Cell Int. 2021 Jul 5;21:352. doi: 10.1186/s12935-021-02069-6 (PMC8259330; doi:10.1186/s12935-021-02069-6)
Supplement: Supplementary file 3 — Additional file 3: Table S2. Screening of connection pairs between 4 DEmiRNAs and selected DEmRNAs predicted by (TargetScan, PicTar, RNA22, Pita and MIRANDA). [file 12935_2021_2069_MOESM3_ESM.xlsx]

## Sheet: DEmiRNA-mRNA-negative
Target gene	Representative miRNA
SLC27A1	hsa-miR-1275
TRIM66	hsa-miR-1275
STRADA	hsa-miR-1275
LOXL3	hsa-miR-1275
SRCIN1	hsa-miR-3130
SLC2A3	hsa-miR-3130
LPL	hsa-miR-3130
ZCWPW1	hsa-miR-3130
SH3TC2	hsa-miR-3130
RILPL1	hsa-miR-3130
CCDC78	hsa-miR-3130
BMP8A	hsa-miR-3130
SLC4A11	hsa-miR-3130
ARHGAP4	hsa-miR-3130
ADAMTS13	hsa-miR-3130
KRT15	hsa-miR-3130
AGER	hsa-miR-3130
SNTB1	hsa-miR-3130
CSAD	hsa-miR-3130
WNT3	hsa-miR-3130
MMP17	hsa-miR-3130
XKRX	hsa-miR-3130
ZNF512B	hsa-miR-3130
FAM171B	hsa-miR-3130
IL17RD	hsa-miR-3130
PKP1	hsa-miR-3130
CACNB1	hsa-miR-3130
KIF21B	hsa-miR-3130
ADAMTS4	hsa-miR-3130
PPP1R3E	hsa-miR-3130
TRIM66	hsa-miR-3130
HEYL	hsa-miR-3130
KIF26B	hsa-miR-3130
CELSR1	hsa-miR-3130
KLF12	hsa-miR-3130
OLFM2	hsa-miR-3130
RTN2	hsa-miR-3130
WDFY2	hsa-miR-3130
HOXB6	hsa-miR-3130
SNED1	hsa-miR-3130
N4BP3	hsa-miR-3130
GMPR	hsa-miR-3130
SESN3	hsa-miR-3130
SLC29A4	hsa-miR-3130
MSH5	hsa-miR-3130
STRADA	hsa-miR-3130
L1CAM	hsa-miR-6514
MPP3	hsa-miR-6514
SCARA3	hsa-miR-6514
RGL3	hsa-miR-6514
SERHL2	hsa-miR-6514
SALL4	hsa-miR-6514
GPC1	hsa-miR-6514
IL17RD	hsa-miR-6514
PPP1R3E	hsa-miR-6514
PCDH12	hsa-miR-6514
PTK7	hsa-miR-6514
MPZ	hsa-miR-6514
CPNE8	hsa-miR-6514
ASB16	hsa-miR-6514
MMP17	hsa-miR-6514
KLF12	hsa-miR-6514
2019-09-05	hsa-miR-6514
FREM1	hsa-miR-6514
KIF21B	hsa-miR-6514
PKP1	hsa-miR-6514
CBX2	hsa-miR-6514
HOXA2	hsa-miR-6514
RABL2A	hsa-miR-6514
HOXA7	hsa-miR-6514
RILPL1	hsa-miR-6514
GPSM1	hsa-miR-6514
HOXB9	hsa-miR-6514
SNED1	hsa-miR-6514
BTBD19	hsa-miR-6514
BMP8A	hsa-miR-6514
KIF26B	hsa-miR-6514
RNF215	hsa-miR-6514
HOXB6	hsa-miR-6514
TFCP2L1	hsa-miR-6514
SLC2A6	hsa-miR-6514
SRCIN1	hsa-miR-6514
SEMA3A	hsa-miR-6514
SLC27A1	hsa-miR-6514
CELSR1	hsa-miR-6514
SERPINE1	hsa-miR-6514
ADAMTS4	hsa-miR-6514
SLC29A4	hsa-miR-6514
WDFY2	hsa-miR-6514
FBF1	hsa-miR-6514
DOCK11	hsa-miR-6514
CLTCL1	hsa-miR-6514
OLFM2	hsa-miR-6514
JAG2	hsa-miR-6514
CERCAM	hsa-miR-6514
GMPR	hsa-miR-6514
HEYL	hsa-miR-6514
STRADA	hsa-miR-6514
SH3TC2	hsa-miR-6514
PLEKHB1	hsa-miR-6514
IL7	hsa-miR-105
FABP2	hsa-miR-105
EIF4E3	hsa-miR-105
NIPAL1	hsa-miR-105
PLAC8	hsa-miR-105
MOB3B	hsa-miR-105
CASP5	hsa-miR-105
CASP10	hsa-miR-105
DNASE1L3	hsa-miR-105
IL15	hsa-miR-105
UBXN10	hsa-miR-105
AKAP7	hsa-miR-105
KIAA1211	hsa-miR-105
C15orf48	hsa-miR-105
SGMS2	hsa-miR-105
ZNF555	hsa-miR-105
TLR3	hsa-miR-105
ENPP1	hsa-miR-105
CTSE	hsa-miR-105
TRIM36	hsa-miR-105
NR3C2	hsa-miR-105
PAQR3	hsa-miR-105
ZNF136	hsa-miR-105
KBTBD11	hsa-miR-105
CCL28	hsa-miR-105
KIAA1324	hsa-miR-105
A1CF	hsa-miR-105
DUOX2	hsa-miR-105
PPM1K	hsa-miR-105
SLC1A1	hsa-miR-105
RAB27B	hsa-miR-105
CASP1	hsa-miR-105
TOX	hsa-miR-105
C4orf33	hsa-miR-105
MMAA	hsa-miR-105
TMEM252	hsa-miR-105
ATOH1	hsa-miR-105
